# Supplementary material for: Norm-SVR for the Enhancement of Single-Cell Metabolomic Stability in ToF-SIMS
Source: Metabolites. 2025 Dec 30;16(1):36. doi: 10.3390/metabo16010036 (PMC12844169; doi:10.3390/metabo16010036)
Supplement: Supplementary file 1 [file metabolites-16-00036-s001.zip]

Archive with 1 entries (1 files):
- metabolites-4056926-supplementary.pdf
